# Supplementary material for: Intensity and Duration of Vibration Emissions during Shipping as Interacting Factors on the Quality of Boar Semen Extended in Beltsville Thawing Solution
Source: Animals (Basel). 2023 Mar 6;13(5):952. doi: 10.3390/ani13050952 (PMC10000154; doi:10.3390/ani13050952)
Supplement: Supplementary file 1 [file animals-13-00952-s001.zip]

Archive with 1 entries (1 files):
- animals-2239439-supplementary.pdf
